# Supplementary material for: Nest Architecture Drives Sex-Specific Emergence Success in a Predator Wasp (Hymenoptera, Vespidae, Discoelius wangi)
Source: Insects. 2025 Nov 25;16(12):1197. doi: 10.3390/insects16121197 (PMC12733433; doi:10.3390/insects16121197)
Supplement: Supplementary file 1 [file insects-16-01197-s001.zip]

Archive with 1 entries (1 files):
- insects-3960468-supplementary.pdf
